# Supplementary material for: Genome-Wide Identification and Gene Expression Analysis of Acyl-Activating Enzymes Superfamily in Tomato (Solanum lycopersicum) Under Aluminum Stress
Source: Front Plant Sci. 2021 Dec 2;12:754147. doi: 10.3389/fpls.2021.754147 (PMC8674732; doi:10.3389/fpls.2021.754147)
Supplement: Supplementary file 1 [file Data_Sheet_1.zip]

Archive with 5 entries (5 files):
- Supplementary Figure 1.DOCX
- Supplementary Table 2.XLSX
- Supplementary Table 3.XLSX
- Supplementary Table 4.XLSX
- Supplementary Table 1.xlsx
