# Supplementary material for: Genome-Wide Identification and Gene Expression Analysis of Acyl-Activating Enzymes Superfamily in Tomato (Solanum lycopersicum) Under Aluminum Stress
Source: Front Plant Sci. 2021 Dec 2;12:754147. doi: 10.3389/fpls.2021.754147 (PMC8674732; doi:10.3389/fpls.2021.754147)
Supplement: Supplementary file 1 [file Data_Sheet_1.zip › Supplementary Table 2.XLSX]

## Sheet: Sheet1
Gene ID	Reported	Named	Gene name	CDS length (bp)	Intron number	Protein length (aa)	MW (kDa)	pI value	Ptorein sequence
Solyc01g006640			SlACS10-1	6963	6	2320	256.8	7.22	MAKSAMYDQKSIEDKFSKIHPCFPVNTRIAIVGAGPSGISAAYALCNLGYNNVTVIEKHHSVGGMCESVDIEGRVYDLGGQVLAANSAPTIFHLAKETGSELVELDSHKLGLIDSQTGNYQDNKVADDYVSVISLTLELQDKAKDSGRIGIHAVSDLASDMTPAFLESRGFKSIPKSVAYGYTASGYGFVQDMPYAYIHEFTRTSMAGKIRRFKDGYTSLWKKVSESLPITVMLQTEVLSIRRNSTGVEIDIKDRSSDLESMEFDKVILSGAFPFRSGRTYRSPSSITADPENGVLQLSELEKELFSQVQTIDYYTTVLKIKGLEHIPVGFYYFEEFMDDPATIGNPVAMQRFYSDTNVFLFWSYGNSANVKGSTVLQLAVDAVKRIGGEVEMVVLQRR…
Solyc01g060180			SlAAE1-1	1707	2	568	62.39	8.31	MVVERDIDHLPKNAANYTALTPLSFLERAAMIYPNRKSLIHGSVQYTWLQTYRRCSQLASALTKRSITFGTTVAVIAPNVPAMYEAHFGIPMAGAVLNAVNVRLNADTIAFLLGHCSAAVVMVDQEFFPLAEEALKILEDKSQGKSNRPLIVVIADKNCDPAPLQYALDKGAVEYDNFLETGDPDFLWKPPQDEWQSIALGYTSGTTASPKGVVLHHRGAYLMALSNAVVWSMKEGAVYLWTLPMFHCNGWCFTWTLAAICGTNICLRQVTAKAVYSAIAHLGVTHFSAAPVVLNTIVNASKEETILPLPRLVHVSTAGASPPPPVLAAMTQRGFRVLHTYGLSETYGPSTLCTWKPEWDLLPTDVQARLNARQGVRYVSLEHLDVVNPTDMTPVPADG…
Solyc01g079240	Martin et al., 2017; Han et al., 2018	SlLACS1	SlLACS1	1995	19	664	75.12	6.72	MSMNKFGLKVEEGKEGKNGEPSIGPVYRNPIAKNGFPSADPDLSTAWQLFRSAVEKYPGNRMLGWRDFKDGKWGPYNWKTYKEAYEETLQTGSALRAHGIEPGARIGIYGANCPQWIVAMEACSAHSLICVPLYDTLGSGAVDFIIEHAEIDIVFVQDKKVKELLNAECTHAKRLKLIVCFTLLQQEEKDKAVSMNIKPYSWNEFLNMGKENPSEPSPPQPLDICTIMYTSGTSGEPKGVILTHENMTASVTGVDHFMEEFEDKMTVDDVYISFLPLAHILDRMIEEFFFHRGASVGYFHGNINEIQEDMMELKPTFLAGVPRVYEKVHEGVLKALEELNPFRRHMFHVLYNFKLKWMNLGYKQKYASRLADLLAFRKVKNRLGGRIRLIVSGGAPLST…
Solyc01g081050			SlAAE7	3624	17	1207	134.5	5.91	MVLHKKLSTCCISHEFYKVATNNPNKIAVIQACGGLKIAKEFRLSCSENGDQDNREKFQEFVSSKMKSVNPPIYEGDQCFTFSEILSAVDSLSSRLRCILDGGDDPNLINSSAVNIHQTANDCSSKDQLLLGSSDRGLEQYTQFHKTYIPRVVGIYMEPSVEYIVSVLSVLRCGEAFMPLDPSWPNERILSVISSSKADLIVGYKSSVDRPCHQLDKLRWLIHKGSYPLFYMSIENVMRKKSDSSLAWPCESERLRSFCYLMYTSGSTGIPKGVCGTEVGLLNRFLWMQGSFPFQKEEILLFKTSISFIDHLQEFLGAILANCTLIIPPFNQLKDNIFLVVNLSQEYSISRLVAVPSFIRAILPALHSMHYPTAQISLKLLVLSGEIFDISLWKMLVKL…
Solyc01g095750			SlLACS3	1989	18	662	74.19	7.23	MEDQKKLYVFEVEKAKEVRSNGRPSRGPVYRNVLAKDGFRPLSQSLQSCWDIFCESVRKFPHNRMLGEREMSHGQAGKYIWLTYREVYDLVLKVGASMRVCGVKQGGKCGIYGANCSNWVISMQACNALGLYCVPLYDTLGAGAVEYIICHAEVSVAFAEETKIFEVLKAFPNAGKFLKSLISFGKVTQEQKDMAGNFDLKLYSWDEFLLLGMQEKFDLPAKKKTDICTIMYTSGTTGDPKGVMISNESILSLISGVNHHMETVGEEFTDKDVYLSYLPLAHIFDRVIEELFISKGASVGFWHKDVKQLIDDIKELKPTVFCSVPRVLDKIYSGLVEKISCAGFLKHKLFNFTYNYKLGNMSKGYRHSEAAPIFDKIIFNKVKEGLGGNLRLILSGAAP…
Solyc01g099100			SlLACS6	2094	22	697	77.02	7.29	MESSAERRLKAIQSHLVPATDDVSRSLIRSNPTAGEFLLGQGFSVVLPEKLQTGKWNVYRSARSPLKLVTRFPDHPEIGTLHDNFEHAIQTFQDYKYLGSRIRVDGTVGDYKWMTYGEAGTARTAIGSGLHYYGLQPGARVGLYFINRPEWMIVDHACSAYSYTSIPLYDTLGPDAVKYIVNHADVQAIFCVPTTLNTLLTFLSEIPSVRLIVVVGGIDEHLPSLPSTTGMKLLSYTRLLSQGRSSMQPFCPPRPEDIATICYTSGTTGTPKGVVLSHANLIASVAGMTLAIKFYPSDIYISYLPLAHIYERANQITSVYSGVAVGFYQGDNLKLMDDLVTLRPTIFSSVPRLFNRIYAGITNAVQTSGVLKQRLFNAAYNSKKQAVMNGRKPSPMWDR…
Solyc01g109180	Han et al., 2018	SlLACS2	SlLACS2	1983	19	660	74.06	6.28	MSNYTVKVEETRPPSDGKPSAGPVYRNIYAKDGLMEMPTRFESPWDFFSESVKKNPKNQMLGRRQVVDKKAGPYSWLTYEEVYETTIKIGSAIRNRGVNPGDRCGIYGVNCPEWIMAMEACNSQAISYVPLYDSLGANAVEFIINHAEVSIAFAQESKIPAILSCLSKCNSYLKTIVSFGNISSTQRSEAEEQGVACFSWEEFVQMGSLDHELPQKRKTDISSIMYTSGTTGEPKGVILTNGAFMGEVLSMDQLLVETDKEGTGEDVYFSFLPLAHIFDQIIETYCIYRGASIGFWQGDIRYLIEDLLVLKPTIFCGVPRVYDRIYTGVMDKIEAGGTLKKLLFQFAYNYKLRNMEKGLRQDEAAPRFDRLVFDKIKLAFGGRVRLMLSGAAPLPKHVE…
Solyc02g037490			SlAAE8-2	1662	0	553	60.75	7.06	MDQLKPSSVNSSPLTPLTFLERAAVAYGDSVSIVCNSTTYTWSQTFTRCLLLASSISTLIGIKKGQVVSVLAPNIPATLELQFAVPMAGAVLNNINTRLDAKTVSVLLQHSESKLLFVDYQLYPLVLQSISLFPSDVDTPILVLIEDENSVPFSTNLDFDHCDTYDAMLAKGDLNFNWIRPENDRDAMTLNYTSGTTSSPKGVVHSHRSLFIITVDSLIDWSVPSQPVYLWTLPMFHSNGWSYTWGMAVVGGTNICLRKFDANVVFHAINKYNVTHMCGAPVVLTMLANSPCAKPLQNPVHFRTGGAPPPATIVLRVESLGFIVNHGYGMTEVAGVVVSCIWKPKWNKLSANVKAKLKSRQGIKSLGMTEVDVVDPESGVSVKRDGVTMGEIVLRGGCI…
Solyc02g069920			SlAAE14	1686	9	561	61.34	8.28	MANYSKAHVCQCLSRLSTVRRSSTVMIIGERRKTGMEFVEGVLGLAHGLIQLGLNPGDVVAISALNSDLYLEWLLAVAYVGGITAPFNYRWSLEEARAALQVAKPTILVHDATGNFWKSESYADSVASLRWQVLMDTPCELHSTNIGLTTEQLKRSCERRLTADYLWAPKEAAIICFTSGTTGRPKGVTLSHSALVVQSLAKIAIVGYGEDDVYLHTAPLCHIGGISSALAMLMAGGRHILLPKFEAKLAVESIDQHSVTSLITVPAMMTDLISFYKTKHISVGSKSVKKVLNGAGGLSSSLIKNVIEIFPRAKLLSAYGMTEACSSLTFMTLYDPARESCIQHSYANSSNLAHKPDGICVGKPAPHIEIRIAGDDSSCIGRILTRGPHLMLGYWDQMP…
Solyc02g081350			SlAAE12-2	1785	2	594	66.4	8.62	MDNLPKCGANYVPLTPLTFLTRASNSYANRTSIIYANIRFTWRENHERCRRLASSLKSLNIVKNDVVSVLAPNVPALLEMHFAVPMAGAVLNAINTRLDAKNVALILKHSEAKIFFIDYEYIDKAKKAIEILMSDFQMPIPLVVVIDDLDSPAGIRLGELEYEQLVFQGNPEYVVENIDDEWDPITCWERQGTTSEPKGVVYSHRGAFLSTSSLILGWEMGTEPVYLWSLSMFHCNGWTFTWGIAARGGTNICIRNTTAQEIYSNIALHKVTHMCAAPIVLSIILEAKPHEQRRITTPVQVLVGGAPPPAPLLEKIERVGFRVVHAYGLTEATGPALICEFQANWNKLPREEQARLKARQGLGILTLADVDVKEFKNMESVPRDGKTAGEICLRGSSIM…
Solyc02g081360			SlAAE12-3	1731	1	576	64.17	7.74	MDNLPKCGANYVPLTPLTFLTRASNSYANRTSIIYANVGFNWRETHERCCRLASSLRSLNIVKNDVVSVLAPNVPAMLEMHFAVPMAGAVLNAINTRLDARNVALILKHSEAKIFFIDYEYIDKAKKAIEILMSDFQMPMPLVVVIDDLDSPTGIRLGELEYEQLVFQGNPEYVVENIDDEWDPITLSYTSGTTSEPKGVVYSHRGAFLSTLSLILGWEMGTEPVYLWSLPMFHCNGWTFTWGIAARGGTNVCIRNTTAQEIYSNIALHKVTHMCAAPIVLSIILEAKPHEQRQIMTPVQVLVGGAPPPAPLLERIERVGFHVVHAYGLTEATGPALVCEFQAKWNKLPWEEQARLKARQGLGILTLADVDVKNFKNMESVPRDGKTTGEICLRGSSIM…
Solyc02g081370			SlAAE12-4	1704	1	567	62.94	7.76	MDNLPKCGANYVPLTPLTFLTRASNSYANRTSIIYANVGFNWRETHERCCRLASSLRSLNIVKNDVVSVLAPNVPAMLEMHFAVPMAGAVLNAINTRLDARNVALILKHSEAKIFFIDYEYIDKAKKAIEILMSDFQMPMPLVVVIDDLDSPTGIRLGELEYEQLVFQGNPEYVVENIDDEWDPITLSYTSGTTSEPKGVVYSHRGAFLSTLSLILGWEMGTEPVYLWSLPMFHCNGWTFTWGIAARGGTNVCIRNTTAQEIYSNIALHKVTHMCAAPIVLSIILEAKPHEQRQIMTPVQVLVGGAPPSAPLLEKTERVGFHVVHAYGLTEATGPALVCEWRAKWNKLPREEQARLKARQGLGILTLADVDVKNMESVPRDGKTAGEICLRGSSIMKGY…
Solyc02g082870			SlAAE2-2	1779	1	592	65.97	6.79	MSYSGVTRNFICSINSVQIESTSIHQKRRHYMCMQVSMDLQTESSRGLLKCSAANYVPLTPISFLERAANAFRGRTSIIDGTSVKYNWEETYDRCIKLASALSELGISRGDMVATLARNVYAMQELHFAVPMAGGVICTLNTRHDSAMLSVLLKHSEAKVIFVDQHMLQLAQGALDILVNEKVTPPLLVVISESENSYSTIVNSNSYEYESLLESGNSEFSVRWPTSELDPISVNYTSGTTSRPKGVVYSHRGAYLNAIATFLLHEMSSWPVYLWTVPTFHCNGWCLTWGLAALGGTSICLRQVYPKDIFENIAEHKVTHMSGAPTVLNMLVNSPVSDRKPLPHSVNIMTGGSPPPPQIICSMEELGFRVHHLYGLTETYGPGTYNLWRPEWDSLPPNE…
Solyc02g082880			SlAAE2-3	1809	1	602	66.89	6.86	MNPFFNISRLNGLLHALNRVRVHPILSQRSRYLSQIIHENVETHPWESMEGLMRCSANYFPLTPISFLDRAAKVFRDRTSVVYGSSVKFTWEETHNRCLKMASALSQLGISRGDVVATLAPNVPAVQELHFAVPMAGAVLCTLNTRHDSAMVSVLLRHSEAKIIFVDQQLFDVAQGALDLLADAKTKPLLILIPDPENLPPPVAAPNVHEYETLLASGRDDFAIKWPLTEFDPISVNYTSGTTSHPKGVVYNHRGAYLNAIATPYTHEMGSMPTYLWTVPMFHCNGWSLTWGVAALGGTNVCLRRVSPKDIFENISLHKVTHMSAAPTVMNMIVNSPRSDRKPLPHKVEITTGGSPPPPHIISKMEELGFSVSHIYGLTEIHGPCMSCLHQPEWESLPP…
Solyc02g082910			SlAAE1-6	1701	1	566	62.26	6.32	MEGLVVCPANHVPLTPLSFLERAAFVYRKNIALIYGNISYSWEELHGRCINLASALSQLGVSSGDVVATVAPNVAAQYELHFGVPMAGAVLSALNTMLDATTLAQKLQQLEAKIIFVYSDFIELVLQALAILQEKDKSCLIVLIHEGNNVTKPPVSSSGPSKILDYQTLLEMGQPNFKIMHPKNEFDPISINFTSGSTGKPKGAVYSHRAAYLNTIADIFRYEMGKSPVFLWTVDMFRCNGWCLPWTIAALGGTNVCLSEINGKDILDAIYLHNVSHFCGAPMILTKIANAMGINQPLLPHKVNVTVAGVLPQPEILIKLEKLGFTINHAYGMSEALGPMISMPWKFQDEHFSKSNQDVDVKIREGVHNIMMEEVDVKDPESMKSVPADGKTTGEIMFR…
Solyc02g088710			SlACS5	1665	5	554	61.26	5.96	METHVVECSQKQEEDEHIFRSRYPPVHVPDNVTLPEFVLHNVELYADRLAFVDATTGKGYTYGEVERDIRRFAKALRSLGLRKGRVVLVVLPNVPEYAIVALGIMAAGGVFSGANPAAHSSEIMKQVESADGKLIVSDLPTYHKVKDCGLPVIILGEERAEGTIHWDELLEAADRASSRTDHITNQEDEIVQQSDLCALPFSSGTTGLSKGVMLTHRNLVANLCSTLFSISPEMIGQVTILGLIPFFHIYGITGICCATIRNKGKVVVMRRYELRAFLNALIIHEVSFAPIVPPIILALVKNPIVDEFDLKKLKLRSIMTAAAPLAPEILNEFEKKFPDVQVQEAYGMTEHSCITLSHSNQHIAKRNSVGFILPNLEVKFVDPDTGRSLPKNTPGEICV…
Solyc02g094640			SlACS4	1899	17	632	70.62	6.25	MYQRSVHDPSGFWSDIASEFYWREKWGQQVYCENFDVRKGKIKIEWFKGGMTNICYNCLDRNIESGKGDKTAIYWEGNEPGLDSSMTYNQLLARVCQLANYLKDVGVHKGDAVVIYLPMLMELPIAMLACARIGAIHSVVFAGFSAESLAQRIIDCRPKVVITCNAVRRGSKIIYLKEIVDSALLESAQKGIVTDVCLTYENESAMKKEMTKWTKGRDIWWQDVILKYPVTCDVEWVDAEDPLFLLYTSGSTGKPKGVLHTTGGYMVYTATTFKYAFDYKPTDIYWCTADCGWITGHSYVTYGPLLNGATVVVFEGAPNYPDVGRCWDIVDKYKVSIFYTAPTLVRSLMREGDEHVSRYSRKSLRVLGSVGEPINPSAWRWFFNVIGDARCPISDTWWQ…
Solyc03g005090			SlACS9-2	3411	7	1136	125.3	9.43	MPPTYLPLRWESTGDQWWYASPIDWAAANGHYDLVRELLRLDGNHLIKLTSLRRIRRLESVWDDEEQFDDVARCRSQVARELHLECETKKGKNSLLTAGYGGWLLYTAASAGDLDFVRELLEKDPLLVFGEGEYGVTDILYAAARSKNCEVFKVLFDFAMSPRFIARGGRGLEEQIGEIPSAYKWEMMNRGIHAAARGGNLMVLKELLVNCSDDILAYRDIQGATLLHTAAGKGQVEVVKYLLKSLDIIDSIDNQGNTALHVAACRGQLAVVEALIVASPLLIYSKNNAGETFLHVAISGFQTPYFRRLDHQIDLMKQLVCGKISNVEEIVNAENNDGRTALHLAVIGNIHSELVELLMTVRYINVNTRDKDGMTPLDILKQRPRSASSELLTKQLISA…
Solyc03g025720			SlAAE3-1	1575	3	524	56.41	6.96	MESMTLTGLLKHVAEKFPSRRAISTSGKFDITHARLQQLVERAASHLVSAGVKHGDVIALTFPNTIEFVIMFLAVIRVRATAAPLNSAYMAEEFEFYLSDSESKLLITAKEGNEAAQAAASKLKIPHMTVALPEAESDIVYSPAPPESNVESAAEIVNDPSDIGLFLHTSGTTSRPKGVPLSQLNLVSSVNNIKSVYKLCDSDSTVIVLPLFHVHGLMAGLLSSLGAGASVTLPSAGRFSGTTFWSDMKKYNATWYTAVPTIHQILLDRHLNKPESDYPKLRFIRSCSAALAPSVMARLEEAFGAPVLEAYAMTEATHLMASNPLPEDGPHIPGSVGKPVGQEMAILNENGVVQGPNAKGEVCIRGPNVTKGYKNNPEANKSAFQFGWFHTGDVGYLDS…
Solyc03g031870			SlAAE12-1	1584	3	527	58.76	8.33	MDNLPKCGANYVSLTPLTFLTRASKCYANRTSIIYGNVRFTWSQTYERCCRVASSLRSLNIVKNDVVSVLAPNVPAIYEMHFAVPMAGAVLNTINTRLDAKNIAIILKHSEAKVFFVDYEYLEIAKKSLELLSTSKMTRIPLVVVIDDIDSPTGIQLGELEYEQLVHQGNPSYVPEEITDEWDPISLNYTSGTTSEPKGVVYSHRGAFLSTLSLLLGWEMGTEPVYLWSLPMFHCNGWTFTWGVAARGGTNICIRNTTAKEMYTNIVLHNVTHMCCAPIVFNILLEANSHEYSKPLTTRVQILTGGAPPAAPLLEKIEKLGFHVVHAYGLTEATGPALLLCLRGSSIMKGYYKNDKANYEVFKDGWFFTGDVGVIHQDGYLEIKDRSKDVIISGGENIS…
Solyc03g031940			SlAAE8-1	1854	2	617	68.05	7.25	MDILTPTSSTKNPSLHSCNLSSLSISNPLGYQLFKSRIPFEVNKLKKCTIRSTLALNSVIAPPEIFKESESVTTKISKGPANTCPFSPLDFLERASIVYGNCTSIVYNDTSYTWSQTYTRCKKLASSISSLGIKKGDVVSVLSPNIPAMYELQFAVPMSGAILNNINFRLDPRTLSVLLRHSESKLVFVDYQASSLLLEAISLFPSNLQRPKLVLIEDNCGDTPLVSRNEFYNSYENVIDEGDQHFKWIAPESEWEPMTLNYTSGTTYAPKGVLHSHRSAFTMSVMGLIDWSVPKQPVFLWTLPIFHANGWGFCWAMAAVGGTNVCLRRSHDAALIYEAIQQHKVTHMCGAPVVLNMLSTYTKRKPLDSPVQILTAGAPPPAAVLDRTESLGFVISHGY…
Solyc03g032210			SlAAE2-1	1770	1	589	65.39	7.42	MNQFFKNSRLVLGFFSSIKIHSKTTKLSSRECSNLCESWKSMEGFAKCSANFEPLTPLSFLERAANVFRDTTSVIYGEKLKYNWEQTHNRCVKLASALVHLGISHGDVVATLAPNVPAMQELHFAVPMAGAVLCTLNTRHDSAMLSVLLMHSEAKVIFVDQKLLEIARGALAQLADKKQNLPLLVVICQTDESPAVENLNPRDHDYETLLGSGDSNFAIRWPRTEFDPISINYTSGTTSRPKGVVYSHRGAYLNTIATFLLHEMSSFPVYLWTVPMFHCNGWCMIWGLAALGGTNVCLRNVSPKDIFENISLHKVTDMGGAPTVLNKIVNSPPCDLKPLPHKVKIMTGGSPPPPRVIAKMEELGFKVNHLYGLTETYGPGTSCLWKPEWDSLPPDEKFV…
Solyc03g097030			Sl4CL3	1716	5	571	62.09	5.26	MVSVATVDAQKAEILSSVISTNQNQSSEELHVFRSKLPDISISNNIPLHVYLFERLSEFEERTCIIAGSSGETFTFGETYLICQKIAAGLTMVGIEKGDVIMTFLQNCSEFVFTILASSMIGAVITTANPFYTKSEAFKQLKASNAKLIVTQSQYVDKFRDPAENDPKIGEDFSVVTIDDPPENCLHFSVLSEAKAEDMPKGVVIHPDDPVALPFSSGTTGLPKGVILTHKSLITGVAQLVDGDNPNFYLKHDDVVLCVLPLFHIFALNSVLLVSLRAGASVLLMQKFEISALLELIQKHRVSVAAVVPPLVLALAKNPMVDSFDLSSIRLVLSGAAPLGKELEEALHRRVPQAIFGQGYGMTEAGPVVTMCPAFAKQPFSTKSGSCGSVIRNADLKVV…
Solyc03g111170			SlACS9-1	1662	5	553	59.89	6.61	MDPKNGYCGDTKIFKSLRPSVPLPPLTDPLSIVQYAFSLLNSPTTGINISATTFLIDADTGHCLSYADFLHQTQNLAASIQARYPSLSQNDVAFVLSPTSIHVPVVFFALLSLGVIVSPANPLSSSSELTHMVQLCKPLIAFATSSTVGKLPSSLFPLGTVLLDSPEFRKMIQIPISNPISYPIIHQSDSAAILYSSGTTGKVKGVELTHRNLIALIASLFYSRFNDDAANESEITEQAVAFMTLPLFHVFGFFMLIRLASMGEAMVITARFDFEKMLAAVEKYRVTYMPVSPPLVVAMAKSDLALKYDLSSLQLLACGGAPLGKEVAERFKSRFPNVEILQGYGLTETTGGATGMNGPEESNQYGSAGRLGVNVEAKIVDPESGKTLPPGQRGELWLR…
Solyc03g114460			SlAAE17	2169	13	722	78.5	6.65	MACYQPLRSVTVEDIQALQGISTTAAAAQLHRKLTEIVAKYGADATNTWRHISQYLLTPDLPFAFHQMMYYGCYFDYGPDPPAWLPDPEAAKLTNIGKLLERRGKELLGSSYKNPISSFSDFQEFTVSNLEMYWKIVFEEMDIFFSVSPECILHETPLHPGGQWLPGARLNPAKNCLRLNAKRSLSDIVVITRDEGDDEAPVTKLTLEELRSAVWRVAYCIDTLGLDKGSAIAIDMPMDVNSVVIYLAIVIAGYVVVSIADSFAPTEIATRLMISKAKAIFTQDFISRGGKKLPLYSKVIDAQSPMAIVIPNRSSTLSIELRDGDISWQDFLERVDKSKEVEYIGVELPVEAFTNILFSSGTTGEPKAIPWTASSPLRAAADGWSHLNIGKDDVVAWPT…
Solyc03g117870			Sl4CL2-1	1641	4	546	59.63	5.26	MPMDTETNQSGDFIFRSKLPDIYIPKHLPLHSYCFENLSEFSSRPCLIDGSNDRIYTYAEVELTSRKVAVGLSKLGIQQKDTIMILLPNCPEFVFAFIGASYLGAISTMANPLFTPAEVVKQAKASSAKIVITQACFAGKVKDYAIENDLKVICVDSAPEGCVHFSELIQSDEHEIPEVNIQPNDVVALPYSSGTTGLPKGVMLTHKGLVTSVAQQVDGENANLYMHSDDVLMCVLPLFHIYSLNSVLLCALRVGAAILIMQKFDIAQFLELIQKHKVTIGPFVPPIVLAIAKSPLVDNYDLSSVRTVMSGAAPLGKELEDAVRAKFPNAKLGQGYGMTEAGPVLAMCLAFAKEPFDIKSGACGTVVRNAEMKIVDPDTGCSLPRNQPGEICIRGDQIM…
Solyc04g080480			SlACS10-2	1941	0	646	72.03	7.78	MNYENYDPFFPDQPVVDLYLPIWAKLSSFKSKPAFIWAEDGPLDQFSSITYEELNSSAQCISCELLLSLRKNDVVVVLCSPGLEFVEVIFGCQRAGVLAVPISPPHPSFSSGNWHHLLRVVSQTRPKVAIAQREYIKHVEKYVATSSNKKLSDALKKIRWISTEDFKGKKMKMQVENVNVGYNGCNVDDVYLIQYTSGTTAIPKPVLVTAGSAAHNVRVARRAYDLQPNTVVVSWLPQYHDCGLMFLLLTIVSGATCVLTSPSTFVNRPRIWLELISEFKATCTPVPSFALPLVLKRGHTEATVTGTVSNPISMLSLMNLIIVNEPIYNDSIEEFVEVFRPFGLNPLAISPSYGLAENGTFVSTSWRSSKFNKFSTYKKLLPSARLDEDQVDIEILVVN…
Solyc06g008920			SlAAE1-2	1650	1	549	60.42	8.22	MEGTIRCSANYVSLSPISFLLRSGVVYSNRISIVYGDVKFTWAETRRRCLQLASAFTHLGISRGDVVAVLAPNIPAIYELHFAVPMAGAVLSTLNIRHDSAMISVLLKHSEAKVILVDYQFLDVANGALHILSKENIKLPHLILIPDGDKRPSNSPIMEYEPFLAMGRPNFEVVWPNDEWDPIALNYTSGTTSSPKGVVYSHRGAYLNSLSAVLLNEMPSMPVYLWTVPMFHCNGWCLTWAVAAQGGTNICLRNVTAEGIFTSIDRHQVSHMGGAPTVLNMIIHAPPSIRRPLPRKVAVMTGGAPPPPQVLFMMDELGFNVTHSYGLTETYGPGTVCAWKPEWSSLSRDEQAKIKARQGLHHIGMEEVDVKDPASMKSVLPDAKTMGEVMFRGNVVMNG…
Solyc06g035960			SlAAE3-2	1569	4	522	56.02	7.17	MATLTMLLKNVAEKFPTRNAVSVSGRFIVTHKRLQQLIEQAASLLVAAGIQPGDVVALTFPNTIEFVVMFLAVIRVRATAAPLNSAYMPEEFEFYLSDSESKLLLIAKEGNKAAEAAAAKLNITRIKVSVPSSDSDVILSLSIPLSDCDLVSEIVNDPSDVALFLHTSGTTSRPKGVPITQHNLVSSVNNIKSVYKLTESDSTVIVLPLFHVHGLIAGLLSSLGAGGSVTLPASGRFSASSFWSDMLKSNATWYTAVPTIHQILLDRHFSNPESSYPRLRFIRSCSAALAPSVLARLEEAFGASVLEAYAMTEATHLMCSNPLPENGPHLPGSVGKPVGQELGILNENGVVQGANEKGEICIRGPNVTKGYKNNPEANKSAFQFGWFHTGDVGFLDSDG…
Solyc06g068650			Sl4CL2-2	1638	5	545	59.74	5.83	MENETKQDDIIFRSKLPDIYIPNHLPLHSYCFENISEFKSRPCLIDGANNQIYTYADVELNSRKVAAGLHKQFGIQQKDTIMILLPNSPEFVYVFLGASYLGAISTMANPLFTSAEVVKQAKASNAKIIVTQSCHVNKVKDYALENGVKIVCIDPAPDGCVHFSELIQADEHDIPEVKIQPDDVVALPYSSGTTGLPKGVMLTHKGLVTSVAQQVDGENPNLYIHSEDVLLCVLPLFHIYSLNSVLLCGLRVGAAILIMQKFDIVPFLELIQNYKVTIGPFVPPIVLAIAKSPMVDNYDLSSVRTVMSGAAPLGKELEDTVRAKFPNAKLGQGYGMTEAGPVLAMCLAFAKEPFEIKSGACGTVVRNAQMKIVDPDTGKSLPRNQSGEICIRGDQIMKG…
Solyc07g008360			Sl4CL1	1710	4	569	62.92	6.21	MEKMINKLEINYHDHDHDQYIFRSKLPNIYIPNHLPLHKYCFENISKFSSRTCLINSATGVTYTYSDVDLAAKRIALGLHKLGIEQRDIIMILLPNSPEFVFSFLGASFRGAISTTANPFYTPSEITKQAKASNAKLIVTQSCYVDKIKRYAEENRVKIVCVDDSLPLPDGCLSFAELLLTTTHPSDENNSNDDNIILSDSVKILPDDVVALPYSSGTTGLPKGVMLTHKGLVTSVAQQVDGENPNLYFHSEDVIMCVLPLFHIYSLNSILLCGLRVGATILIMQKFEIKGLMELVEKYKVTIAPFVPPIVLAIAKSPLVDKYDLSSIRMIMSGAAPMGKELEDTVRAKLPNAILGQGYGMTEAGPVLSMCLAFAKQQFDVKSGSCGTVVRNAEMKIID…
Solyc07g017860			SlACS2	2037	16	678	75.4	5.98	MKEINCSNNNNIVLGEGLASEEVNFVIPSHEFSKQAHVSSLQKYEEMYGKSMEDPAGFWSEIASEFYWKQKWGQPVYTDNLDIRNGKINIQWFKDGKTNICYNCLDRNIDAGNGDKFAILWEGNDLGRDATLTYTQLLARVCQLANYLKSIGVGKGDAVIIYLPMLMELPIAMLACARIGAVHSVVFAGFSAESLAQRIVDCKPKVVITCSAVKRGAKTIFLKDIVDDALTQSAQNSVKIDVCLTFENESALQKQMTKWVEGRDIWWQDVVPKYPVTCDVEWVDAEDPLFLLYTSGSTGKPKGVLHTTGGYMVYTATTFKYAFDYKPKDIYWCTADCGWITGHSYVTYGPLLNGATNVVFEGAPNYPDAGRCWDIVDKYKVSIFYTAPTLVRSLMREGD…
Solyc07g043630			SlAAE2-4	1803	1	600	65.82	7.3	MNKFFKTSNIALRFFNGSVQLPAPTHRVRQLCQLAGSIESTDESRKLLEGVVTSPANYVPLTPISYLERAADVFGDRTSVVFGSSVKYTWEETHSRCLKLASALIQLGISRGDVVATLAPNVPAMQELHFAVPMAGAVLCTLNTRLDSSMVAYLLKHSETKMIFVDQQFLQIAQQALSLLSKDKTIKPPILILIPESNDSSPPVSNIHEYENLLSSGSSNFTIRWPKSEIDPISINYTSGTTSSPKGVVYNHRGAYLNSISAFLCHGMALMPTYLWTLPMFHCNGWCMNWGVAALGGTNVCLRHVSAKDIFESISVNKVTHMSAAPIVLSMMANASPNDRKPLLHKVEIMTGGSPPPPQILSKMEQLGFGVSHGYGLTETYSGATTCLWKPEWDSLPLE…
Solyc07g043640			SlAAE2-5	1776	1	591	65.39	7.37	MNKLFKVSLRFFNGLNRTNHGLRHLSQFAADFETRLLEGVVTNSANYVPLTPISFLERAADVYRDRTSVVFGSSVKYTWEETHSRCLKLASALVQLGISRGDVVAALAPNVPAMQELHFAVPMAEAVLCTLNTRLDSSMVANLLKHSEAKIIFVDQQLLQVAQQALTLLSKDKIKTPILVLIPEYENSSSTYDIHTYENLLSSGSSNFTIRWPKSEFDPISINYTSGTMSSPKGVVYNHRGAYLNAIATFLSHGMGSMPTYLWTVPMFHCNGWCMVWGMAALGGTNVCLRNVSAKDIFQNISLYKVNHMSAAPTVLNMMANCPPNDRKPLPHKVEIFTGGSPAPPQILSKIEELGFGVTHAYGLTETYSAATSCLWKPEWDSLPLEERAALKSRQGVQV…
Solyc07g043650			SlAAE2-6	1368	2	455	50.37	9.41	MNKIFKSSNMLLRFFNRSVQLPAHMHRVQQLCKLARGIEMTDESQRLLEGVITSPPNYVPLTPISFLEREASVFGDRTSVVFGSRVKYTWEETHSRCLKVASALVHLGISRGDVVATLAPNIPAIQELHFAVPVAGAVLCTLNTHHDSSTIAGLLRHSEAKILFVDHQLLQIAQGALALLSKDKTIKPPILVLIPQYENSSHPLLETSYIHEYENLLASGSNSFTIRWPKTEMGPISVNYTVAIFLVCAIGPMPTYLWTVPMFHCNGWCMIWGIAALGGTNVCLRHVSAKNIFESISLNKVTHMGAVPSVLNMIANSPLNDRKPLKRKVVILTGGSSPPPHVLSKMEELGFRVTHGYGITEAYGVATYSLWKPEWDSLPLDERTVLKSRQGVQHLCIEK…
Solyc07g043660			SlAAE2-7	1794	1	597	65.74	6.88	MTTLLTSSNVALRSFNDLNRLVQLHPRTQRVQLRCKLAGDIETDESRILLEGVVTSSANYVPLTPISFLERAADVFGDRTSVVFGSSVKYTWEETHSRCLKLASALVQLGISRGDVVAALAPNVPAMQELHFAVPMAEAVLCTLNTRLDSSMVAHLLKHSEAKIIFVDQQLLQVAQQALTLLSKHKIILVLIPEYENSSLTYDIHEYEKLLSSGSSNFTIRWPKSEFDPISINYTSGTTSSPKGVVYNHRGAYLNSISTFLCHGMAPMPTYLWTLPMFHCNGWCMNWGVAALGGTNVCLRHVSAKDIFESISVNKVTHMSAAPIVLSMMANASPNDRKPLPHKVDIRVGGSPPPPQIISKMEQLGFGVSHGYGLTETYSAATSCLWKPEWDSLPLEERA…
Solyc07g045290			SlLACS11	2184	10	727	79.84	8.18	MEDSEGSNPYMSILKRLASYDYISKNYGSSGIAGAFFIAIIIPTFLSILLMGKKKAKQRGVPVQVGGEPGLAMRNAKSARLVEVPWEGATTVAALFEQSCKKHSSYRCLGSRKLVSRDFVTASDGRKFEKLHLGEYQWESYGQVFDRTCNFASGLISLGHDVDTRAAIFAESRAEWLIAFQGCFRQNITVVTIYASLGDDALIYSLNETQVSTLICDAKQLKKVASVSSSLKTIKNVIYFEDDETATDSTNIDSWRVSSFSEVEKLGRNSPIQARLPVKEDIAVIMYTSGSTGLPKGVMITHGNIVATAAAVMTVIPKLGTSDVYLAYLPLAHVFELAAETVMLTAGACIGYGSALTLTDTSNKVMKGTKGDATVLKPTLMAAVPAILDRVRDGVMKKV…
Solyc08g008310			SlLACS4	1797	19	598	66.54	7.42	MLGHRKIVDGKPGKYVWKTYKEVYDIVIKVGNSIRNCGVEKGGKCGIFGANCAEWIISMEACNAHGLYCVPLYDTLGAGAVEFIISHAEVAIAFVEEKKVPELLKTFPNAAKYLKTVVSFGEVTPQQKEEIEKFGVSLYSWDEFLQVGSKNQYDLPLKEKTDICTIMYTSGTTGEPKGVMISNNSIVTLIAGVKRFLESVNEALTMSDVYLSYLPLAHIFDRAIEECFIRHGASIGFWRGDVKLLTEDLGELKPTVFCAVPRVLDRIYSGLQQKISSGGRLRSTLFNIAYARKLQYLKDGCKYHEASPISDKVVFSKVRDGLGGKVRLILSGAAPLSSHVEAFLRVVACAHVLQGYGLTETCAGTFVSLPNQFDMLGTVGPPVPNVDVCLVSVPEMEYD…
Solyc08g075800			SlAAE1-3	1659	1	552	60.64	7.17	MEGTVKCSANFVPLSPISFLERSAKVYGDRLSIVHGNVRYTWRETRERCIRLASALTRLGITRGDVVAALAPNVPALYELHFGVPMAGAVLCALNTRYDSDMVSVLLKQLEAKIMFVDYELLDVVKGALEILSKEKVKLPHLVLISDAESELYNKNWSLASKDAGYESFLGNGGSDFEIVRPNDEWDAIAVNYTSGTTSRPKGVVYSHRGAYLNSLAAALLTEMTSMPVFLWTVPMFHCSGWCLTWTVAAQGGTNICMRNVTERGIFDSISQHQVTHMGGAPTILNMIVNAPQSVQKPIPRTVNVMTGGAAPPPQVLLKMKELNFNVTHGYGQTEAYGPAAVCFWKPEWNYLSPVEQANLHARQGVHHLGLEDVDVKDSKSMKSVPSDAKTIGEVMIRG…
Solyc08g075810			SlAAE1-4	1674	2	557	61.15	7.79	MEGTVKCSANYVPLSPISFLERSAKVYSDRLSIVHGNVKYTWRETRQRCIQLAFALTHLGISRGDVVAALAPNIPAMYELHFGVPMAGAVLCALNTRHDSAMVSVLLRHSEAKVIVVDHQLLDVAKGALEILSKASRKLPHLILISDRESQLSSQNNSNRSLGSKDLEYESFLANGEPDFEILWPNDERDAIALNYTSGTTSRPKGVVYSHRGAYLNSLAAALLAEMTSMPVYLWTLPMFHCNGWCLTWTVAAQGGTNICLRNVTEKGIFDSIIQHQVTNMAGAPTVLNMIINAPRSVQRPLSRTVNVMTGGAPPPPQVLLKMKELGFNVTHGYGLTETYGPATVCMWKPEWNSLSPDEQANIQARQGVNHLGLEDVDVKDSESMKSVPSDAKTMGEVM…
Solyc08g076300			SlACS7	1728	5	575	62.51	5.13	MVTFLKTQLSSHVIEGEESGNGEVEKNPSKTHSFPFWYCAETGIYSSKYPSIKLPEDPLLDVVSFIFSHKNGGVSALVDSASGISISYSELYPLVKSMASGLQQRGVSQGDVVLILLPNSIYFPVILLGVLALGAIATTMNPFSNLLEIKKQALDCSVTLAFTSSDKVDQLSTLDIPVIGVPEILVSGSNCSESSVFYELISCDPNWDSRPKISQQDTAAILYSSGTTGVGKGVILTHGNFIAMVETFVRFEASQYEYSSSENVYLDVTPMFHVYGLSLFVMGLLSLGTTIVVMSKFDADEMVKAIERYNVTHFPLVPPLLMALTRRAKDGASSSMKSLKQVSCGAAPVNPKSIEDFVHTLPDVDFIQGYGMTESTATGTRGYNTEKLHNYSSVGLLAP…
Solyc08g082280			SlLACS5	1980	18	659	73.33	6.78	MAPEKFIVEVEPAKPAKDGRPSMGPVYRSLFAKDGFPPPIPGLDSCWDIFRLSVEKYPNNRMLGHREIVDGKPGKYVWMSYKEVYDIVIKVGNSIRSCGVNKGDKCGIYGANCAEWIISMEACNAHGLYCVPLYDTLGAGAVEFIISHAEVTIAFVEEKKLPELLKTFPDASKYLKTIVSFGKVTPQQKEEVEKFGVVLYSWDEFLQLGSEKQFDLPVKKKEDICTIMYTSGTTGDPKGVLISNTSIVTLIAGVKRLLGSVNESLTVDDVYLSYLPLAHIFDRVIEECFINHGASIGFWRGDVKLLTEDIGELKPTIFCAVPRVLDRIYSGLQHKITSGGMLKSTLFNLAYAYKHRNLKKGQSHVEASPLSDKVVFSKVKEGLGGRVRLILSGAAPLAS…
Solyc09g075770			SlLACS7	2100	22	699	77.3	8.48	MDSKAERRFRTIQNQLASTTAGDQDQPSLFRRRNAAGKFFSEQGFSNTLPEELKTGKWNVYRSSRSPLKLVSRFAHHPEIGTLHDNFVRSVKASPDCKYLGSRVREDGTVGQYKWMTYGEAGTARSAIGSALVCHKITKGSCVGLYFMNRPEWLIVDHACSAYSYISVPLYDSLGPEAVKYIANHAATEAIFCVPETINHLLRFFSEIPSLHLIVVVGAVDGRFPSLPSSSGVEIISYSKLLSQGLSNLQPFCPPKPEAVATICYTSGTTGTPKGAVLTHANVIANVAGVSIGITLYSSDIYISYLPLAHIYERTNQVLLVYFGGASGFYQGDNLKLVDDIAVLRPTVFCSVPRLYNRLYAGIMNTVKTFGSIRETIFNSAYNAKKQAIFNGKSASLIW…
Solyc09g075790			SlLACS10	1890	22	629	69.42	7.57	MQGFSYALPEELKTGKWNVYRSARSPVKLISRFADHPEIGTLHDNFVRSVEAFPDCNYLGSRVQEDGTVGEYKWMTYKEADTARSAIGSALVCHQIPKGSRVGLYFINRPEWLIVDHACSAYSFISVPLYDTLGPEAVKYIANHAAIEAIFCVPETLNHLLSFVSEIPSLHLIAVVGAVDGRIPSLPPSSGVEIISYSTLLSQGLSNLQPFCPPKPETVATICYTSGTTGTPKGAVLTHGNLIANVAGTSIGINLYSSDMNTDNLKLVDDMAVLRPTVFCSVPRLYNKLYASIMNVVKTSGSLRERIFNAAYNAKKQAIFNGKNPSPFWDRLIFNKIKSRLGGRVRYMVSGASPLSPDVMDFLRVCFGCQVIEGYGMTETSCTISNMDQSDILSGHVGS…
Solyc09g092450			SlAAE16	2175	17	724	80.45	8.29	MITTTMSLKSNLFATPCRGRHGVSQFWSQQQLVTILVSKSRKLGRVHCQSKTAEVDIRKCSPFLESELLSGNGGLPLTEWRTVPDIWRTSAEKFGDRVAVVDPYHDPPTTMTYKQLDQEIVDFSEGLRVIGLKPHEKIALFADNSCRWLVADQGMMASGAINVVRGSRSSDQELLQLYSHSESVALAIDNPEMYNRIADTFGSHAALRFVILLWGEKSSLVTEARQGYPIYTYKEIVELGHKSRVDLLDSEDARKRYSYEAINSDDVATLVYTSGTTGNPKGVMLTHKNLLHQILNLWEIVPAVPGDRFLSMLPPWHAYERACEYFIFTRGTEQVYTTVKNLKEDLRRYQPHYLISVPLVYETLYSGIIKQINSNSAARKHIAQLFLRISMAYMEAKRI…
Solyc11g007970			SlOPCL2	1701	4	566	62.15	6.99	MSSEGELISTQCNYHHQPSFDRKNGYDPETGIYHSVLQHKISNDYSNLDTARFVLSQFPSPAQSMSQIALIDSSTNQKLTYTQLNRSILSLATGLYRALGVRKGDVIFVLSSNSIIYPTICLAILSIGAILSPANPLNTESEIGKQVRLSRAKLAIVAPEEARKLVHTGVPTLLTTRSNDENSISVQELIENCDPLELPKQSLKPLDTAAILYSSGTTGVSKGVVITHVNFIAIMKLLKYYVEVTSSQDDVFLCFVPMFHVYGLAFFGLGLFCSGVTTVLMQKFDLQGMLEAIQTYKISHIPAVPPVILGLVKYNKGSHYDLSSLRSVTSGAAPLSKEVADAFREKFPWVELKQGYGLTETTGAATFFVNYEEAKARPSSVGELFPGFSAKVINHETRE…
Solyc11g018580			SlLACS9	1836	10	611	66.27	6.3	MEVSADGRSFEKLHLGDYEWLSYGQAFEIVCNFSSGLALLGHQRDERVAIFADTCEEWLMALQSCFRRNVTVVTIYASLGEEALCYSLNQTEVTTVICGQKELKKLADVSGQLDTVKRVICIDNEIPSSAIIAAGSNWVLKTFSEVETLGRGNPVDPDLPVAADTAVIMYTSGSTGLPKGVMMTHRNVLATASAVLTIVPGLGSKDVYLAYLPLAHILELAAETIVPGIGGSIGYGSPLTLTDTSNKIKKGTKGDASALSPSVMAAVPAILDRVRDGVRKKVDAAGGFSKKLFDLAYSRRLSAINGNWFGAWGLERHFWNLLVFKKVQAILGGRIRFILSGGAPLSGDTQRFINICLGAPIGQGYGLTETCAGGTFSDYDDTSVGRVGPPLPCSYIKLI…
Solyc11g069050			SlACS6	1620	5	539	58.94	8.51	MEKSGYGRDGVYRSLRPPVFYPKDENLSMVSFLFRKISSYPEKPAFFDADNGGTLSFSQFKSMVSRISHGLIHQMGIKKNDVVLIFAPNSVQFPLSFFGVIAIGAIATTVNPMYTVAELSKQIKDCKPSLIITSPELFDKVNSFNLPILLLGNSNSNNAGVVRFTELVDKAGCFDLDKTVVKQTDTAVLLYSSGTTGVSKGVVLTHRNFISAALMVSSDQDLAGEMHNVYMCVLPMFHVFGLAVIMYSQLQRGNAIVSMAKFDLETLLKNIDKYRVSHLWIVPPIVLALAKNPVVKKYDLTSIKQIGSGAAPLGKDLMEDCAKNFPQAVVMQGYGMTETCGIVSVENMCVGPRHTGSAGSLAPGIEAQIVSVDKSKPLPPGQLGEIWVRGPNMMKGYFN…
Solyc12g009040			SlLACS8	2160	11	719	78.36	8.14	MEGSEGSDPNTNVVERMDSSCYVSFFKDQESFGVVAAVVVAIIVPLFLSVVLMRKKKAKQRGVSVKAGGEAGLTMRNAKSAKLIEVPWEGATTMAALFERSCRKHSSKRCLGTRKLVSRDFVTAKDGRKFEKLHLSEYHWESYGQTFDRACNFASGLVNLGHDVETRAAIFSETRAEWIIAFQGCFRQNITVVTIYASLGDDALIHSLNETQASTLICDAKQLKKLAAIGSNLKTISNVIYFEDDETSIDSSTSTDIDSWRVTSFSEVEKLGKSNPIQPILPIKKDIAVIMYTSGSTGMPKGVMITHGNIVATAAAVTTVIPKLGSNDVYLGYLPLAHVFELAAETVMLTAGASIGYGSALTLTDTSNKIMKGTKGDASALKPTLMAAVPAILDRVKDG…
Solyc12g038400			SlAAE18	1971	13	656	71.76	5.31	MMYYGCYKDFGPDPPAWLPDPKTARLTNIGQLLERRGMEFLGSKYDDPISSFSDFQRFSVSDQEVFWKTILEEMNISFSVPPECILRESPSHPGGQWLPGARANPAKNCLSLRKRTLSDVAIIWRSEGNDEAPVEKMTCQELRESVWEVAYALESLGLEKGSAIAIDMPMDVNSVVIYLAIVLAGYVVVSIADSFAPSEISTRLILSKAKAIFTQDFIPRGEKKIPLYSRVVEAHSPMAIVIPNRVSSLSIELRDGDISWPDFLDRVKDSKGLEFVAVEQPIDAFTNILFSSGTTGDPKAIPWTLLTPFKAAADGWCHMDIKNGDVVAWPTNLGWMMGPWLVYAALLNGASIALYNGSPLGSGFAKFVQDAKVTMLGVIPSIVRTWKAKNSPDGYDWST…
Solyc12g042460			Sl4CL2-3	1650	5	549	60.4	6.25	MDPNQVGDIIFKSKLPDIIIPNHLPLHTYCFQNISQFNNRPCLINGSNDQIYTYADVELTSRKVAIGLNKLGVQQKDTIMILLPNSPEFVFTFLGASYIGAISTMANPLFTQVEVMKQAKASNAKLIITQECNFNKVKHYAFENDVKVICIDGHSSSEGYLHFSDLISNSGFTSKHDHLPEMEIHPDDVVALPYSSGTTGLPKGVMLTHKGLVTSVAQQVDGENPTLFFHSEDVILCISPLFHIYALDSVLLCGLRVGATILLMKKFDVVTCLELVQKYKVTIGPFVPPIILAIAKSQVVDNYDLSSVRIVISGAAPLGKKLEEVVGIKFPNAKLGQGYGMTEAGAPITMCLAFAKEPFEIKSGACGTVIRNAEMKIVDPDTGISLPRNKPGEICIRGD…
Solyc12g094520			SlOPCL1	1659	4	552	59.87	8.86	MAQYNNNSTVDPKSGYSPANSTFYSKRRPIPFPANESIDVTTFISSRAHSGKIAFIDATTGRKLSFSDVWNAVESLATSLSVDMSIRKGDVVLLLSPNSIFFPIICLAVMSLGAIITTTNPLNTNSEIAKQIKDSNPVLAFTIPQLLPKLTGFNLPVILIDGVNDSNSNLKIVGDLQKLIQRKPSESRLKERVTQNDVATLLYSSGTTGASKGVISSHKNLIAMVQTIVSRFNLDEGVQTFICTVPMFHIYGLAAFAAGLLASGSTVVVLSKFEMDEMLSSIHKYKATSLPLVPPILVALVNNADWIKKKYDLSSLESVLSGGAPLSKEVIEGFVEKYPSVRILQGYGLTESTGIGASTDSLEESRRYGTAGMLSPSMEGKIVDPESGKALPVNKTGEL…
Solyc12g099360			SlAAE1-5	1707	2	568	62.6	7.99	MAPERDIDDLPRNKANYTALTPLSFLERAATVFPNRKSLIHGSVEYTWHQTYRRCRLLASALTKNSVTFGSTVAVIAPNVPAMYEAHFGIPMAGAVINAVNVRLNAETIAFLLGHCSASIVMVDQEFFPLAEEALRVWENNSKGNFNAPLLIVIADKNCDPTPVQYALEKGAIEYEKFLETGDPDFTWKAPEDEWQTIALGYTSGTTASPKGVVLHHRGAYIMAMSNAVVWSMPEGAVYLWTLPLFHCNGWCFVWTLAMVCGTNICLRQVTAKAVYSAIAHLGVTHFSAAPVVLNTIVNAPKEETILPLPRLVHVSTAGASPPPSVLAAMSRRGFRVLHTYGLSETYGPSTLCTWKPEWDLLPPDIQARLQARQGVRYVGLEHLDVVSTNDMKPVPADG…
