# Supplementary material for: Genome-Wide Identification and Gene Expression Analysis of Acyl-Activating Enzymes Superfamily in Tomato (Solanum lycopersicum) Under Aluminum Stress
Source: Front Plant Sci. 2021 Dec 2;12:754147. doi: 10.3389/fpls.2021.754147 (PMC8674732; doi:10.3389/fpls.2021.754147)
Supplement: Supplementary file 1 [file Data_Sheet_1.zip › Supplementary Table 3.XLSX]

## Sheet: 50 SlAAE members
GeneID	Length	CK6h-Expression	Al6h-Expression	log2Ratio(Al6h/CK6h)	q-value(Storey et al. 2003)	Up-Down-Regulation(Al6h/CK6h)	p-value	Cellular Component	Molecular Function	Biological Process	Kegg Orthology	Nr Description
Solyc03g031870.1	1581	NA	NA	#NAME?	NA	*	NA	NA	GO:0003824//catalytic activity	NA	K12261//2-hydroxyacyl-CoA lyase 1 [EC:4.1.-.-];K00666//fatty-acyl-CoA synthase [EC:6.2.1.-]	gi|460377420|ref|XP_004234491.1|//PREDICTED: butyrate--CoA ligase AAE11, peroxisomal-like [Solanum lycopersicum]
Solyc08g082280.2	2341	16249	18351	0.181615	3.63e-31	*	1.29e-31	NA	GO:0016874//ligase activity	GO:0008152//metabolic process	K01897//long-chain acyl-CoA synthetase [EC:6.2.1.3]	gi|460399986|ref|XP_004245517.1|//PREDICTED: long chain acyl-CoA synthetase 4 [Solanum lycopersicum]
Solyc03g117870.2	2026	15934	16733	0.0766947	1.23e-06	*	1.55e-06	NA	GO:0016207//4-coumarate-CoA ligase activity;GO:0005524//ATP binding	GO:0009698//phenylpropanoid metabolic process	K01904//4-coumarate--CoA ligase [EC:6.2.1.12]	gi|460380249|ref|XP_004235870.1|//PREDICTED: 4-coumarate--CoA ligase 1 [Solanum lycopersicum]
Solyc07g045290.2	2647	7014	8032	0.201629	1.95e-17	*	1.11e-17	GO:0005783//endoplasmic reticulum;GO:0005794//Golgi apparatus;GO:0016021//integral component of membrane;GO:0009941//chloroplast envelope	GO:0004467//long-chain fatty acid-CoA ligase activity;GO:0003824//catalytic activity	GO:0008152//metabolic process;GO:0001676//long-chain fatty acid metabolic process	K01897//long-chain acyl-CoA synthetase [EC:6.2.1.3]	gi|698528768|ref|XP_009761216.1|//PREDICTED: long chain acyl-CoA synthetase 8-like [Nicotiana sylvestris];gi|460396041|ref|XP_004243588.1|//PREDICTED: long chain acyl-CoA synthetase 8-like [Solanum lycopersicum]
Solyc07g017860.2	2396	6480	6209	-0.0555258	0.0116059	*	0.0301881	GO:0005829//cytosol;GO:0009570//chloroplast stroma	GO:0003987//acetate-CoA ligase activity;GO:0005524//ATP binding;GO:0016208//AMP binding	GO:0019427//acetyl-CoA biosynthetic process from acetate	K01895//acetyl-CoA synthetase [EC:6.2.1.1]	gi|460394643|ref|XP_004242910.1|//PREDICTED: acetyl-coenzyme A synthetase, chloroplastic/glyoxysomal-like [Solanum lycopersicum]
Solyc06g068650.2	1960	6226	5860	-0.0812979	0.000978944	*	0.00195485	NA	GO:0016207//4-coumarate-CoA ligase activity;GO:0005524//ATP binding	GO:0009698//phenylpropanoid metabolic process	K01904//4-coumarate--CoA ligase [EC:6.2.1.12]	gi|460392083|ref|XP_004241647.1|//PREDICTED: 4-coumarate--CoA ligase 2 [Solanum lycopersicum]
Solyc12g038400.1	1968	5894	6822	0.217055	4.17e-17	*	2.41e-17	GO:0016021//integral component of membrane	GO:0003987//acetate-CoA ligase activity	GO:0008152//metabolic process	K15164//mediator of RNA polymerase II transcription subunit 13;K01895//acetyl-CoA synthetase [EC:6.2.1.1]	gi|460413753|ref|XP_004252244.1|//PREDICTED: probable acyl-activating enzyme 17, peroxisomal isoform X1 [Solanum lycopersicum]
Solyc02g082870.2	2020	4220	2928	-0.52122	3.39e-51	*	7.97e-52	NA	NA	NA	K00666//fatty-acyl-CoA synthase [EC:6.2.1.-];K10526//OPC-8:0 CoA ligase 1 [EC:6.2.1.-]	gi|723672969|ref|XP_004232551.2|//PREDICTED: probable acyl-activating enzyme 1, peroxisomal [Solanum lycopersicum]
Solyc07g043640.2	1936	3993	2509	-0.664254	3.64e-74	*	6.04e-75	NA	NA	NA	K00666//fatty-acyl-CoA synthase [EC:6.2.1.-];K01904//4-coumarate--CoA ligase [EC:6.2.1.12]	gi|723716425|ref|XP_004243627.2|//PREDICTED: probable acyl-activating enzyme 1, peroxisomal [Solanum lycopersicum]
Solyc01g060180.2	2100	3865	4325	0.168339	1.18e-07	*	1.32e-07	GO:0005777//peroxisome	GO:0003987//acetate-CoA ligase activity;GO:0047760//butyrate-CoA ligase activity	GO:0019605//butyrate metabolic process;GO:0006097//glyoxylate cycle;GO:0006083//acetate metabolic process	K00666//fatty-acyl-CoA synthase [EC:6.2.1.-]	gi|460366246|ref|XP_004228999.1|//PREDICTED: acetate/butyrate--CoA ligase AAE7, peroxisomal-like [Solanum lycopersicum]
Solyc01g099100.2	2618	3819	4328	0.186613	5.56e-09	*	5.47e-09	NA	GO:0004467//long-chain fatty acid-CoA ligase activity	GO:0001676//long-chain fatty acid metabolic process	K01897//long-chain acyl-CoA synthetase [EC:6.2.1.3]	gi|460368696|ref|XP_004230201.1|//PREDICTED: long chain acyl-CoA synthetase 6, peroxisomal-like [Solanum lycopersicum]
Solyc11g018580.1	2381	3209	3201	0.00250594	0.227977	*	0.944563	GO:0016020//membrane;GO:0009941//chloroplast envelope	GO:0004467//long-chain fatty acid-CoA ligase activity;GO:0003824//catalytic activity	GO:0008152//metabolic process;GO:0001676//long-chain fatty acid metabolic process	K01897//long-chain acyl-CoA synthetase [EC:6.2.1.3]	gi|460409939|ref|XP_004250394.1|//PREDICTED: long chain acyl-CoA synthetase 9, chloroplastic [Solanum lycopersicum];gi|697096895|ref|XP_009618620.1|//PREDICTED: long chain acyl-CoA synthetase 9, chloroplastic [Nicotiana tomentosiformis]
Solyc03g005090.2	4826	3194	2867	-0.149715	3.51e-05	*	5.42e-05	NA	NA	NA	K15502//serine/threonine-protein phosphatase 6 regulatory ankyrin repeat subunit A;K12897//transformer-2 protein;K10526//OPC-8:0 CoA ligase 1 [EC:6.2.1.-]	gi|460376440|ref|XP_004234006.1|//PREDICTED: uncharacterized protein LOC101252360 [Solanum lycopersicum]
Solyc11g069050.1	1617	3143	3571	0.190293	6.2e-08	*	6.72e-08	GO:0016021//integral component of membrane	GO:0016874//ligase activity	GO:0008152//metabolic process	K01904//4-coumarate--CoA ligase [EC:6.2.1.12]	gi|460411414|ref|XP_004251107.1|//PREDICTED: 4-coumarate--CoA ligase-like 7 [Solanum lycopersicum]
Solyc03g114460.2	2540	3051	2839	-0.0977923	0.00406464	*	0.0093132	GO:0016021//integral component of membrane	GO:0003824//catalytic activity	GO:0008152//metabolic process	K15164//mediator of RNA polymerase II transcription subunit 13;K01895//acetyl-CoA synthetase [EC:6.2.1.1]	gi|460380707|ref|XP_004236096.1|//PREDICTED: probable acyl-activating enzyme 17, peroxisomal isoform X2 [Solanum lycopersicum];gi|723687267|ref|XP_010318902.1|//PREDICTED: probable acyl-activating enzyme 17, peroxisomal isoform X1 [Solanum lycopersicum];gi|723687273|ref|XP_010318903.1|//PREDICTED: probable acyl-activating enzyme 17, peroxisomal isoform X3 [Solanum lycopersicum]
Solyc03g111170.2	2015	2420	2682	0.154409	8.2e-05	*	0.000133451	GO:0016020//membrane	GO:0047077//Photinus-luciferin 4-monooxygenase (ATP-hydrolyzing) activity;GO:0016874//ligase activity	GO:0055114//oxidation-reduction process	K10526//OPC-8:0 CoA ligase 1 [EC:6.2.1.-]	gi|460381204|ref|XP_004236342.1|//PREDICTED: 4-coumarate--CoA ligase-like 9 [Solanum lycopersicum]
Solyc03g025720.2	1977	2416	13209	2.45694	0	Up	0	NA	GO:0016874//ligase activity	GO:0008152//metabolic process	K12261//2-hydroxyacyl-CoA lyase 1 [EC:4.1.-.-];K01904//4-coumarate--CoA ligase [EC:6.2.1.12]	gi|460377227|ref|XP_004234395.1|//PREDICTED: oxalate--CoA ligase-like [Solanum lycopersicum]
Solyc02g094640.2	3724	2159	2407	0.16298	8.39e-05	*	0.000136705	GO:0005829//cytosol;GO:0009570//chloroplast stroma	GO:0003987//acetate-CoA ligase activity;GO:0016208//AMP binding	GO:0019427//acetyl-CoA biosynthetic process from acetate	K01895//acetyl-CoA synthetase [EC:6.2.1.1]	gi|460371831|ref|XP_004231738.1|//PREDICTED: acetyl-coenzyme A synthetase, chloroplastic/glyoxysomal-like isoform X1 [Solanum lycopersicum];gi|697138152|ref|XP_009623154.1|//PREDICTED: acetyl-coenzyme A synthetase, chloroplastic/glyoxysomal-like isoform X1 [Nicotiana tomentosiformis]
Solyc09g092450.2	2609	1956	1957	0.00684444	0.215835	*	0.882037	NA	GO:0003824//catalytic activity;GO:0016874//ligase activity	GO:0008152//metabolic process	K01897//long-chain acyl-CoA synthetase [EC:6.2.1.3]	gi|971574775|ref|XP_006360961.2|//PREDICTED: probable acyl-activating enzyme 16, chloroplastic [Solanum tuberosum];gi|747106587|ref|XP_011101589.1|//PREDICTED: LOW QUALITY PROTEIN: probable acyl-activating enzyme 16, chloroplastic [Sesamum indicum];gi|460404842|ref|XP_004247889.1|//PREDICTED: probable acyl-activating enzyme 16, chloroplastic [Solanum lycopersicum]
Solyc01g081050.2	3232	1413	2101	0.578422	1.63e-31	*	5.7e-32	NA	NA	NA	K00142//acyl-CoA synthetase [EC:6.2.1.-]	gi|723659164|ref|XP_010323192.1|//PREDICTED: putative acyl-activating enzyme 19 isoform X1 [Solanum lycopersicum];gi|723659177|ref|XP_010323208.1|//PREDICTED: putative acyl-activating enzyme 19 isoform X5 [Solanum lycopersicum];gi|723659188|ref|XP_010323225.1|//PREDICTED: putative acyl-activating enzyme 19 isoform X8 [Solanum lycopersicum];gi|723659167|ref|XP_010323195.1|//PREDICTED: putative acy…
Solyc12g094520.1	1656	1413	1519	0.110467	0.0143961	*	0.0382269	GO:0016021//integral component of membrane	GO:0047077//Photinus-luciferin 4-monooxygenase (ATP-hydrolyzing) activity;GO:0016874//ligase activity	GO:0055114//oxidation-reduction process	K10526//OPC-8:0 CoA ligase 1 [EC:6.2.1.-]	gi|460415566|ref|XP_004253129.1|//PREDICTED: 4-coumarate--CoA ligase-like 5 [Solanum lycopersicum]
Solyc03g032210.2	2112	1344	1446	0.111641	0.0151974	*	0.0410451	NA	GO:0016874//ligase activity	GO:0008152//metabolic process	K00666//fatty-acyl-CoA synthase [EC:6.2.1.-];K01904//4-coumarate--CoA ligase [EC:6.2.1.12]	gi|460377472|ref|XP_004234517.1|//PREDICTED: probable acyl-activating enzyme 2 [Solanum lycopersicum]
Solyc09g075790.2	2472	706	699	-0.00826868	0.222288	*	0.914459	NA	GO:0003824//catalytic activity	GO:0008152//metabolic process	K01897//long-chain acyl-CoA synthetase [EC:6.2.1.3]	gi|565388279|ref|XP_006359906.1|//PREDICTED: long chain acyl-CoA synthetase 6, peroxisomal-like [Solanum tuberosum];gi|565388333|ref|XP_006359933.1|//PREDICTED: long chain acyl-CoA synthetase 6, peroxisomal-like [Solanum tuberosum]
Solyc06g008920.2	1990	551	578	0.0751242	0.107846	*	0.381733	GO:0005777//peroxisome	GO:0003824//catalytic activity	GO:0008152//metabolic process	K00666//fatty-acyl-CoA synthase [EC:6.2.1.-];K01904//4-coumarate--CoA ligase [EC:6.2.1.12]	gi|460389788|ref|XP_004240530.1|//PREDICTED: probable acyl-activating enzyme 1, peroxisomal [Solanum lycopersicum]
Solyc08g076300.2	1871	499	515	0.0516397	0.150908	*	0.568768	GO:0016020//membrane	GO:0003824//catalytic activity	NA	K01904//4-coumarate--CoA ligase [EC:6.2.1.12]	gi|460400834|ref|XP_004245937.1|//PREDICTED: 4-coumarate--CoA ligase-like 6 [Solanum lycopersicum]
Solyc08g075810.2	2073	482	486	0.0180302	0.208799	*	0.845849	NA	NA	NA	K00666//fatty-acyl-CoA synthase [EC:6.2.1.-];K01904//4-coumarate--CoA ligase [EC:6.2.1.12]	gi|460400854|ref|XP_004245947.1|//PREDICTED: probable acyl-activating enzyme 1, peroxisomal [Solanum lycopersicum]
Solyc01g095750.2	2208	444	3679	3.05679	0	Up	0	NA	GO:0003824//catalytic activity	GO:0008152//metabolic process	K01897//long-chain acyl-CoA synthetase [EC:6.2.1.3]	gi|723661531|ref|XP_010326994.1|//PREDICTED: long chain acyl-CoA synthetase 4-like [Solanum lycopersicum]
Solyc12g042460.1	1647	427	263	-0.693066	5.54e-10	*	5.02e-10	NA	GO:0016207//4-coumarate-CoA ligase activity;GO:0005524//ATP binding	GO:0009698//phenylpropanoid metabolic process	K01904//4-coumarate--CoA ligase [EC:6.2.1.12]	gi|723750721|ref|XP_010314244.1|//PREDICTED: 4-coumarate--CoA ligase 2-like [Solanum lycopersicum]
Solyc02g082910.2	1815	410	910	1.15635	5.32e-44	Up	1.4e-44	NA	NA	NA	K00666//fatty-acyl-CoA synthase [EC:6.2.1.-];K01904//4-coumarate--CoA ligase [EC:6.2.1.12]	gi|460373485|ref|XP_004232549.1|//PREDICTED: probable acyl-activating enzyme 1, peroxisomal [Solanum lycopersicum]
Solyc03g031940.2	2178	320	291	-0.130946	0.0783015	*	0.262223	NA	GO:0008756//o-succinylbenzoate-CoA ligase activity	GO:0008152//metabolic process	K00666//fatty-acyl-CoA synthase [EC:6.2.1.-];K01904//4-coumarate--CoA ligase [EC:6.2.1.12]	gi|460377432|ref|XP_004234497.1|//PREDICTED: probable acyl-activating enzyme 9 [Solanum lycopersicum]
Solyc12g099360.1	1704	244	279	0.199491	0.037902	*	0.114251	GO:0005777//peroxisome	GO:0003987//acetate-CoA ligase activity;GO:0047760//butyrate-CoA ligase activity	GO:0019605//butyrate metabolic process;GO:0006097//glyoxylate cycle;GO:0006083//acetate metabolic process	K00666//fatty-acyl-CoA synthase [EC:6.2.1.-]	gi|460415142|ref|XP_004252919.1|//PREDICTED: acetate/butyrate--CoA ligase AAE7, peroxisomal [Solanum lycopersicum]
Solyc02g069920.2	1596	123	150	0.292411	0.0320885	*	0.0948523	GO:0043231//intracellular membrane-bounded organelle;GO:0044444//cytoplasmic part	NA	GO:0008152//metabolic process	K14760//acyl-activating enzyme 14 [EC:6.2.1.26]	gi|460374731|ref|XP_004233163.1|//PREDICTED: 2-succinylbenzoate--CoA ligase, chloroplastic/peroxisomal [Solanum lycopersicum]
Solyc01g079240.2	2297	90	67	-0.419657	0.0244757	*	0.0699045	GO:0005783//endoplasmic reticulum	GO:0004467//long-chain fatty acid-CoA ligase activity;GO:0031957//very long-chain fatty acid-CoA ligase activity	GO:0010143//cutin biosynthetic process;GO:0010025//wax biosynthetic process;GO:0001676//long-chain fatty acid metabolic process	K01897//long-chain acyl-CoA synthetase [EC:6.2.1.3]	gi|460367024|ref|XP_004229375.1|//PREDICTED: long chain acyl-CoA synthetase 1 [Solanum lycopersicum]
Solyc02g081360.2	1974	79	48.25	-0.705217	0.00296987	*	0.00660945	NA	GO:0016874//ligase activity	GO:0008152//metabolic process	K00666//fatty-acyl-CoA synthase [EC:6.2.1.-];K01904//4-coumarate--CoA ligase [EC:6.2.1.12]	gi|460373727|ref|XP_004232666.1|//PREDICTED: butyrate--CoA ligase AAE11, peroxisomal-like [Solanum lycopersicum]
Solyc06g035960.2	1833	70	330	2.24315	2.67e-41	Up	7.49e-42	NA	GO:0016874//ligase activity	GO:0008152//metabolic process	K12261//2-hydroxyacyl-CoA lyase 1 [EC:4.1.-.-];K01904//4-coumarate--CoA ligase [EC:6.2.1.12]	gi|460390213|ref|XP_004240733.1|//PREDICTED: oxalate--CoA ligase-like isoform X1 [Solanum lycopersicum]
Solyc03g097030.2	2099	55	255	2.2191	7.28e-32	Up	2.54e-32	NA	GO:0047077//Photinus-luciferin 4-monooxygenase (ATP-hydrolyzing) activity;GO:0016874//ligase activity	GO:0055114//oxidation-reduction process	K01904//4-coumarate--CoA ligase [EC:6.2.1.12]	gi|460379083|ref|XP_004235294.1|//PREDICTED: 4-coumarate--CoA ligase 2 [Solanum lycopersicum]
Solyc12g009040.1	2157	54	23	-1.22522	0.000208529	Down	0.000363907	GO:0005783//endoplasmic reticulum;GO:0005794//Golgi apparatus;GO:0016021//integral component of membrane;GO:0009941//chloroplast envelope	GO:0004467//long-chain fatty acid-CoA ligase activity	GO:0001676//long-chain fatty acid metabolic process	K01897//long-chain acyl-CoA synthetase [EC:6.2.1.3]	gi|723747754|ref|XP_010313760.1|//PREDICTED: LOW QUALITY PROTEIN: long chain acyl-CoA synthetase 8-like [Solanum lycopersicum]
Solyc02g082880.2	2089	38	50	0.402036	0.0601281	*	0.193272	NA	GO:0016874//ligase activity	GO:0008152//metabolic process	K00666//fatty-acyl-CoA synthase [EC:6.2.1.-];K01904//4-coumarate--CoA ligase [EC:6.2.1.12]	gi|460373487|ref|XP_004232550.1|//PREDICTED: probable acyl-activating enzyme 1, peroxisomal [Solanum lycopersicum]
Solyc07g008360.1	1707	30	608	4.34714	2.4e-134	Up	2.35e-135	NA	GO:0016207//4-coumarate-CoA ligase activity;GO:0047077//Photinus-luciferin 4-monooxygenase (ATP-hydrolyzing) activity;GO:0005524//ATP binding	GO:0009698//phenylpropanoid metabolic process;GO:0055114//oxidation-reduction process	K01904//4-coumarate--CoA ligase [EC:6.2.1.12]	gi|460394398|ref|XP_004242790.1|//PREDICTED: 4-coumarate--CoA ligase 2 [Solanum lycopersicum]
Solyc02g037490.1	1659	18	13	-0.463378	0.106086	*	0.374389	NA	GO:0016874//ligase activity	NA	K00666//fatty-acyl-CoA synthase [EC:6.2.1.-];K10526//OPC-8:0 CoA ligase 1 [EC:6.2.1.-]	gi|460371614|ref|XP_004231630.1|//PREDICTED: probable acyl-activating enzyme 5, peroxisomal [Solanum lycopersicum]
Solyc08g008310.2	2104	18	34	0.923645	0.00957465	*	0.0243434	NA	GO:0003824//catalytic activity	GO:0008152//metabolic process	K01897//long-chain acyl-CoA synthetase [EC:6.2.1.3]	gi|460398163|ref|XP_004244632.1|//PREDICTED: long chain acyl-CoA synthetase 4-like isoform X1 [Solanum lycopersicum]
Solyc04g080480.1	1938	14	11	-0.341816	0.148044	*	0.555071	NA	GO:0003824//catalytic activity	NA	K01904//4-coumarate--CoA ligase [EC:6.2.1.12];K10526//OPC-8:0 CoA ligase 1 [EC:6.2.1.-]	gi|723695795|ref|XP_010320394.1|//PREDICTED: disco-interacting protein 2 homolog C-like isoform X1 [Solanum lycopersicum]
Solyc02g081350.2	1861	8	27	1.76099	0.00049876	Up	0.000936663	NA	GO:0016874//ligase activity	GO:0008152//metabolic process	K00666//fatty-acyl-CoA synthase [EC:6.2.1.-];K01904//4-coumarate--CoA ligase [EC:6.2.1.12]	gi|723673661|ref|XP_010316551.1|//PREDICTED: butyrate--CoA ligase AAE11, peroxisomal-like [Solanum lycopersicum]
Solyc01g109180.2	2721	3.59	40.28	3.49411	2.99e-09	Up	2.87e-09	GO:0005783//endoplasmic reticulum;GO:0009506//plasmodesma	GO:0004467//long-chain fatty acid-CoA ligase activity;GO:0031957//very long-chain fatty acid-CoA ligase activity	GO:0050832//defense response to fungus;GO:0010143//cutin biosynthetic process;GO:0010311//lateral root formation;GO:0001676//long-chain fatty acid metabolic process	K01897//long-chain acyl-CoA synthetase [EC:6.2.1.3]	gi|460370002|ref|XP_004230844.1|//PREDICTED: long chain acyl-CoA synthetase 2 [Solanum lycopersicum]
Solyc07g043660.2	1973	3	0	#NAME?	NA	*	NA	NA	NA	NA	K00666//fatty-acyl-CoA synthase [EC:6.2.1.-];K01904//4-coumarate--CoA ligase [EC:6.2.1.12]	gi|460396119|ref|XP_004243626.1|//PREDICTED: probable acyl-activating enzyme 1, peroxisomal [Solanum lycopersicum]
Solyc02g088710.2	1806	2	6	1.59107	0.0471642	*	0.146661	GO:0005783//endoplasmic reticulum	GO:0004467//long-chain fatty acid-CoA ligase activity;GO:0031956//medium-chain fatty acid-CoA ligase activity	GO:0046949//fatty-acyl-CoA biosynthetic process;GO:0001676//long-chain fatty acid metabolic process;GO:0080110//sporopollenin biosynthetic process	K01904//4-coumarate--CoA ligase [EC:6.2.1.12]	gi|460372723|ref|XP_004232175.1|//PREDICTED: 4-coumarate--CoA ligase-like 1 [Solanum lycopersicum]
Solyc01g006640.1	6960	0	1	#NAME?	NA	*	NA	GO:0016021//integral component of membrane	GO:0020037//heme binding;GO:0004096//catalase activity	GO:0006979//response to oxidative stress;GO:0098869//cellular oxidant detoxification;GO:0055114//oxidation-reduction process	K00665//fatty acid synthase, animal type [EC:2.3.1.85]	gi|723656530|ref|XP_010317976.1|//PREDICTED: uncharacterized protein LOC104646358 [Solanum lycopersicum]
Solyc02g081370.2	1802	0	2.75	#NAME?	NA	*	NA	NA	GO:0016874//ligase activity	GO:0008152//metabolic process	K00666//fatty-acyl-CoA synthase [EC:6.2.1.-];K01904//4-coumarate--CoA ligase [EC:6.2.1.12]	gi|460373725|ref|XP_004232665.1|//PREDICTED: butyrate--CoA ligase AAE11, peroxisomal-like [Solanum lycopersicum]
Solyc08g075800.1	1656	0	2	#NAME?	NA	*	NA	NA	NA	NA	K00666//fatty-acyl-CoA synthase [EC:6.2.1.-];K01904//4-coumarate--CoA ligase [EC:6.2.1.12]	gi|723725871|ref|XP_004246201.2|//PREDICTED: probable acyl-activating enzyme 1, peroxisomal [Solanum lycopersicum]
Solyc09g075770.1	2097	0	1	#NAME?	NA	*	NA	NA	GO:0004467//long-chain fatty acid-CoA ligase activity	GO:0001676//long-chain fatty acid metabolic process	K01897//long-chain acyl-CoA synthetase [EC:6.2.1.3]	gi|460404110|ref|XP_004247527.1|//PREDICTED: long chain acyl-CoA synthetase 6, peroxisomal [Solanum lycopersicum]
