# Supplementary material for: Genome-Wide Identification and Gene Expression Analysis of Acyl-Activating Enzymes Superfamily in Tomato (Solanum lycopersicum) Under Aluminum Stress
Source: Front Plant Sci. 2021 Dec 2;12:754147. doi: 10.3389/fpls.2021.754147 (PMC8674732; doi:10.3389/fpls.2021.754147)
Supplement: Supplementary file 1 [file Data_Sheet_1.zip › Supplementary Table 4.XLSX]

## Sheet: Differentially expressed AAEs
gene_id	transcript_id(s)	Al6h1_FPKM	Al6h2_FPKM	Al6h3_FPKM	CK6h1_FPKM	CK6h2_FPKM	CK6h3_FPKM	Cellular Component	Molecular Function
Solyc03g025720.2	Solyc03g025720.2.1	134.03	149.56	153.91	28.89	28.01	21.91	NA	GO:0016874//ligase activity
Solyc01g095750.2	Solyc01g095750.2.1	37.38	43.07	27.47	4.35	4.47	4.01	NA	GO:0003824//catalytic activity
Solyc02g082910.2	Solyc02g082910.2.1	10.65	10.46	12.06	4.45	5.09	5.21	NA	NA
Solyc06g035960.2	Solyc06g035960.2.1	4.89	1.8	5.16	1.11	0.72	0.65	NA	GO:0016874//ligase activity
Solyc03g097030.2	Solyc03g097030.2.1	2.81	3.53	1.59	0.45	0.71	0.53	NA	GO:0047077//Photinus-luciferin 4-monooxygenase (ATP-hydrolyzing) activity;GO:0016874//ligase activity
Solyc12g009040.1	Solyc12g009040.1.1	0.24	0.18	0.27	0.35	0.6	0.66	GO:0005783//endoplasmic reticulum;GO:0005794//Golgi apparatus;GO:0016021//integral component of membrane;GO:0009941//chloroplast envelope	GO:0004467//long-chain fatty acid-CoA ligase activity
Solyc07g008360.1	Solyc07g008360.1.1	8.42	9.12	6.29	0.19	0.39	0.59	NA	GO:0016207//4-coumarate-CoA ligase activity;GO:0047077//Photinus-luciferin 4-monooxygenase (ATP-hydrolyzing) activity;GO:0005524//ATP binding
Solyc02g081350.2	Solyc02g081350.2.1	0.18	0.11	0.67	0.07	0.04	0.18	NA	GO:0016874//ligase activity
Solyc01g109180.2	Solyc01g109180.2.1	0.38	0.35	0.21	0.08	0	0	GO:0005783//endoplasmic reticulum;GO:0009506//plasmodesma	GO:0004467//long-chain fatty acid-CoA ligase activity;GO:0031957//very long-chain fatty acid-CoA ligase activity
