# Supplementary material for: Genome-Wide Identification and Gene Expression Analysis of Acyl-Activating Enzymes Superfamily in Tomato (Solanum lycopersicum) Under Aluminum Stress
Source: Front Plant Sci. 2021 Dec 2;12:754147. doi: 10.3389/fpls.2021.754147 (PMC8674732; doi:10.3389/fpls.2021.754147)
Supplement: Supplementary file 1 [file Data_Sheet_1.zip › Supplementary Table 1.xlsx]

## Sheet: Sheet1
Primer name	Sequences (5'-3')
SlAAE1-1-qF	CAACACCCAGCAATACTAGAGGT
SlAAE1-1-qR	GATCTGTTTCCTTTACAGCAGGC
SlAAE7-qF	GATCTGTTGTCTGGAAGGTGAGT
SlAAE7-qR	CAAAGGAGTAGACACTGCCATCT
SlLACS3-qF	CCAAGGAGAATATGTTGCCGTTG
SlLACS3-qR	CCAGGAACGAAGAGCTTCCATAT
SlLACS6-qF	CAAAGATGAAGTGCAGACGAAGG
SlLACS6-qR	GTCAATAATCTTCAAGCGGCCTC
SlLACS2-qF	CTCCAGATGCCCTCTTGTTACAT
SlLACS2-qR	CGGTTTCTTGATTATTCGAGGCC
SlAAE12-2-qF	TTTTCACAGGGGATATGGGAGTG
SlAAE12-2-qR	TCTACGCTGCTAATGTTCTCTCC
SlAAE1-6-qF	GTGAAGATTGGCTGCAGGATTAC
SlAAE1-6-qR	GCATTGTTGACCTTGTCCCTAAG
SlACS4-qF	CCTGGTTCTGCTACTCTTCCTTT
SlACS4-qR	CGAGCTTTTCACACACAGATACC
SlACS9-qF	CATACCACATCTTAGCCTCCCTC
SlACS9-qR	TCTGACGGATGAGAACAAGAAGG
SlAAE3-1-qF	TAAGGGGGAAGTTTGTATTCGGG
SlAAE3-1-qR	AGAGTCCAAATAACCCACGTCTC
SlAAE12-1-qF	GCAACTCGTACACCAAGGAAATC
SlAAE12-1-qR	CTATACACAACCCCCTTAGGCTC
SlAAE2-1-qF	ATCTAAAGCCACTCCCTCACAAG
SlAAE2-1-qR	GGACCGTATGTCTCTGTTAGTCC
Sl4CL3-qF	AACAGGGGTGGCTCAATTAGTAG
Sl4CL3-qR	CCCCAGCTCTTAACGAGACTAAA
SlAAE3-2-qF	TGGTTTCATACTGGAGATGTGGG
SlAAE3-2-qR	GATATCTTTTCCCCTCCACGGTT
SlGAPDH-qF	ACCACAAATTGCCTTGCTCCCTTG
SlGAPDH-qR	ATCAACGGTCTTCTGAGTGGCTGT
